# Supplementary material for: Simultaneous Determination of Pesticide Residues and Mycotoxins in Storage Pu-erh Tea Using Ultra-High-Performance Liquid Chromatography Coupled with Tandem Mass Spectrometry
Source: Molecules. 2023 Sep 30;28(19):6883. doi: 10.3390/molecules28196883 (PMC10574668; doi:10.3390/molecules28196883)
Supplement: Supplementary file 1 [file molecules-28-06883-s001.zip]

Archive with 1 entries (1 files):
- molecules-2548460-supplementary.pdf
